# Supplementary material for: The Effect of Probiotics on the Management of Pain and Inflammation in Osteoarthritis: A Systematic Review and Meta-Analysis of Clinical Studies
Source: Nutrients. 2024 Jul 12;16(14):2243. doi: 10.3390/nu16142243 (PMC11279588; doi:10.3390/nu16142243)
Supplement: Supplementary file 1 [file nutrients-16-02243-s001.zip]

Archive with 1 entries (1 files):
- nutrients-3053717-supplementary.pdf
